# Supplementary material for: Comparative Transcriptomic Reveals Greater Similarities in Response to Temperature Than to Invasive Alien Predator in the Damselfly Ischnura elegans Across Different Geographic Scales
Source: Evol Appl. 2024 Sep 6;17(9):e70002. doi: 10.1111/eva.70002 (PMC11377989; doi:10.1111/eva.70002)
Supplement: Supplementary file 2 — Table S3. Dataset used in this study. [file EVA-17-e70002-s001.xlsx]

## Sheet: Table S2
Table S3. Phenotypic data for each individual including mass (mg), developmental time (dev_time in days), head width (mm), growth rate based on mass and wing pad length (cm). The last two column indicates the individuals selected of RNA-seq and the quality score (Q30; base call accuracy) for each sample and each read (read1;read2).
ID	Latitude	Predator	Temperature	Location	mass	dev_time	head_width	GRM	wing_pad	RNAseq_ID	Selected_RNAseq_analysis	Q30_(%)
n6b co_2_20	Central	Absence	20C	Niepolomice	16.7	45	2.59	0.371111	1.88	22873	/	90.54;94.27
n9b co_20	Central	Absence	20C	Niepolomice	14	47	2.5	0.297872	1.51	22887	X	92.15;95.34
n11a co_20	Central	Absence	20C	Niepolomice	21.8	57	2.77	0.382456	1.91	22892	X	91.82;94.53
n15a co_20	Central	Absence	20C	Niepolomice	15.5	45	2.58	0.344444	1.85	22945	X	92.24;95.46
n6b co_20	Central	Absence	20C	Niepolomice	16.9	45	2.6	0.375556	1.8	22947	X	91.12;95.43
n8b co_20	Central	Absence	20C	Niepolomice	13.2	61	2.45	0.216393	1.49	22965	X	91.76;94.49
n5a co_20	Central	Absence	20C	Niepolomice	16.1	46	2.64	0.35	1.84	22976	X	90.81;95.15
n7b co 2_20	Central	Absence	20C	Niepolomice	16.5	47	2.51	0.351064	1.71	23008	/	90.34;94.72
n1a co_20	Central	Absence	20C	Niepolomice	16.5	45	2.62	0.366667	1.76	23023	X	92.54;95.20
n11a co_2_20	Central	Absence	20C	Niepolomice	15.7	57	2.53	0.275439	1.69	23025	X	92.66;95.57
n4a co_20	Central	Absence	20C	Niepolomice	17.2	50	2.61	0.344	1.73	23028	X	92.06;94.23
n8b cr_20	Central	Presence	20C	Niepolomice	15.3	54	2.62	0.283333	1.53	22875	X	90.44;94.92
n11a cr_20	Central	Presence	20C	Niepolomice	15.1	64	2.5	0.235937	1.52	22901	X	91.53;95.15
n5a cr 2_20	Central	Presence	20C	Niepolomice	12.8	57	2.48	0.224561	1.72	22912	/	91.86;94.66
n9b cr_20	Central	Presence	20C	Niepolomice	16.8	47	2.55	0.357447	1.64	22918	X	92.08;94.63
n6b cr 2_20	Central	Presence	20C	Niepolomice	15.6	45	2.56	0.346667	1.82	22927	X	91.77;94.42
n4a cr_20	Central	Presence	20C	Niepolomice	13.3	60	2.61	0.221667	1.71	22934	X	92.48;94.70
n7b cr_20	Central	Presence	20C	Niepolomice	14.5	51	2.58	0.284314	1.72	22956	X	91.97;94.43
n15a cr 2_20	Central	Presence	20C	Niepolomice	18.1	55	2.69	0.329091	1.88	22986	X	90.87;95.18
n25b cr_20	Central	Presence	20C	Niepolomice	17.3	57	2.7	0.303509	1.79	23000	X	91.48;95.45
n1a cr 2_20	Central	Presence	20C	Niepolomice	13	46	2.41	0.282609	1.54	23014	X	90.19;94.63
n6b co_2_24	Central	Absence	24C	Niepolomice	15.3	31	2.54	0.493548	1.81	22870	X	91.06;93.72
n4a co_24	Central	Absence	24C	Niepolomice	11	28	2.48	0.392857	1.77	22884	X	91.85;95.18
n25b co_24	Central	Absence	24C	Niepolomice	12.4	27	2.53	0.459259	1.6	22896	X	91.92;94.55
n8b co_24	Central	Absence	24C	Niepolomice	15.9	33	2.49	0.481818	1.74	22911	X	92.09;94.50
n11a co_24	Central	Absence	24C	Niepolomice	17.8	29	2.62	0.613793	1.9	22923	X	92.04;95.25
N9b co_24	Central	Absence	24C	Niepolomice	14.7	28	2.57	0.525	1.74	22940	X	92.70;95.78
n15a co_24	Central	Absence	24C	Niepolomice	17.1	31	2.47	0.551613	1.71	22955	X	91.37;95.02
n1a co 2_24	Central	Absence	24C	Niepolomice	14.5	31	2.53	0.467742	1.83	22990	X	91.28;94.65
n5a co_24	Central	Absence	24C	Niepolomice	13.9	28	2.57	0.496429	1.71	23019	X	91.55;94.98
n15a cr_24	Central	Presence	24C	Niepolomice	11.6	31	2.52	0.374194	1.57	22879	X	91.45;94.29
n6b cr_24	Central	Presence	24C	Niepolomice	12.3	31	2.47	0.396774	1.81	22917	X	91.48;94.92
n7b cr_24	Central	Presence	24C	Niepolomice	13.4	33	2.51	0.406061	1.61	22931	X	91.82;95.05
n4a cr_24	Central	Presence	24C	Niepolomice	14.7	32	2.53	0.459375	1.82	22948	X	91.18;95.33
n25b cr 2_24	Central	Presence	24C	Niepolomice	12.3	27	2.52	0.455556	1.61	22973	X	90.82;94.62
n5a cr_24	Central	Presence	24C	Niepolomice	13.1	32	2.57	0.409375	1.67	22982	X	90.19;94.60
n1a cr_24	Central	Presence	24C	Niepolomice	12.5	31	2.45	0.403226	1.65	22997	X	91.50;95.30
n11a cr_24	Central	Presence	24C	Niepolomice	13	30	2.5	0.433333	1.68	23015	X	91.96;94.38
n8b cr_24	Central	Presence	24C	Niepolomice	15	28	2.6	0.535714	1.79	23030	X	90.88;94.15
z5a co_20	Central	Absence	20C	Zagorze	15.7	48	2.61	0.327083	1.8	22890	X	91.58;94.64
z15b co 2_20	Central	Absence	20C	Zagorze	14.7	47	2.6	0.312766	1.67	22905	/	92.01;95.79
z9b co_20	Central	Absence	20C	Zagorze	13.7	47	2.58	0.291489	1.79	22919	X	91.87;94.53
z20b co_20	Central	Absence	20C	Zagorze	17.7	47	2.75	0.376596	1.95	22939	X	91.61;95.07
z19a co_20	Central	Absence	20C	Zagorze	14.6	56	2.64	0.260714	1.71	22954	X	92.38;95.82
z10a co_20	Central	Absence	20C	Zagorze	14.1	47	2.52	0.3	1.52	22960	X	91.82;95.14
z13a co_20	Central	Absence	20C	Zagorze	12.9	47	2.42	0.274468	1.6	22963	X	91.48;94.60
z11b co_20	Central	Absence	20C	Zagorze	12.9	47	2.37	0.274468	1.48	22981	X	90.89;94.97
z12b co_20	Central	Absence	20C	Zagorze	13.9	50	2.45	0.278	1.55	23010	X	91.13;95.31
z16b co_20	Central	Absence	20C	Zagorze	16.7	47	2.55	0.355319	1.79	23022	/	91.42;94.95
z11b cr_20	Central	Presence	20C	Zagorze	12.3	48	2.44	0.25625	1.55	22878	/	91.92;94.36
z10a cr_20	Central	Presence	20C	Zagorze	12.4	47	2.49	0.26383	1.63	22894	/	92.23;94.02
z15b cr_20	Central	Presence	20C	Zagorze	11.6	50	2.38	0.232	1.75	22908	X	92.05;94.92
z5a cr_20	Central	Presence	20C	Zagorze	11.8	48	2.42	0.245833	1.63	22924	X	91.27;94.41
z19a cr_20	Central	Presence	20C	Zagorze	15.7	56	2.63	0.280357	1.79	22938	X	91.57;94.19
z12b cr 2_20	Central	Presence	20C	Zagorze	16	47	2.52	0.340426	1.7	22974	X	90.57;94.82
z16b cr 2_20	Central	Presence	20C	Zagorze	12	47	2.5	0.255319	1.52	22989	X	91.06;94.65
z20b cr_20	Central	Presence	20C	Zagorze	13.3	47	2.49	0.282979	1.67	22995	X	91.05;95.24
z9b cr_20	Central	Presence	20C	Zagorze	12.2	47	2.48	0.259574	1.53	23018	X	91.05;94.74
z13a cr_20	Central	Presence	20C	Zagorze	14	54	2.55	0.259259	1.42	23033	X	91.73;94.23
z15b co_24	Central	Absence	24C	Zagorze	14.2	28	2.62	0.507143	1.59	22909	X	91.92;94.99
z20b co 2_24	Central	Absence	24C	Zagorze	14.6	28	2.6	0.521429	1.53	22922	X	91.30;94.81
z12b co_24	Central	Absence	24C	Zagorze	14.4	28	2.61	0.514286	1.39	22935	X	91.79;94.14
z10a co_24	Central	Absence	24C	Zagorze	11.8	28	2.56	0.421429	1.66	22952	X	91.50;94.88
z16b co_24	Central	Absence	24C	Zagorze	15.2	28	2.59	0.542857	1.62	22961	X	92.28;95.21
z9b co_24	Central	Absence	24C	Zagorze	14.6	28	2.51	0.521429	1.83	22967	X	92.22;94.68
z5a co 2_24	Central	Absence	24C	Zagorze	15.8	33	2.53	0.478788	1.65	22971	X	90.28;95.01
z11b co_24	Central	Absence	24C	Zagorze	16.9	33	2.64	0.512121	1.76	23002	X	91.19;95.15
z15b cr 2_24	Central	Presence	24C	Zagorze	14.9	30	2.56	0.496667	1.67	22882	X	90.60;93.97
z5a cr_24	Central	Presence	24C	Zagorze	13.1	29	2.57	0.451724	1.67	22886	X	91.87;94.27
z12b cr_24	Central	Presence	24C	Zagorze	15.6	41	2.66	0.380488	1.69	22895	X	92.08;94.08
z13a cr_24	Central	Presence	24C	Zagorze	14.3	28	2.59	0.510714	1.44	22906	X	91.33;95.05
z16b cr_24	Central	Presence	24C	Zagorze	12.7	28	2.52	0.453571	1.53	22944	X	92.18;95.36
z20b cr_24	Central	Presence	24C	Zagorze	15.1	28	2.59	0.539286	1.77	22985	X	91.50;94.36
z10a cr_24	Central	Presence	24C	Zagorze	14.4	33	2.39	0.436364	1.59	23007	X	92.19;95.24
z11b cr_24	Central	Presence	24C	Zagorze	13.4	40	2.45	0.335	1.73	23026	X	92.14;95.34
t1b co_2_20	High	Absence	20C	Torups	17.7	79	2.56	0.224051	1.59	22869	X	90.37;94.45
t8b co_20	High	Absence	20C	Torups	15.6	47	2.42	0.331915	1.54	22876	X	90.90;94.97
t5a co_20	High	Absence	20C	Torups	19.9	59	2.76	0.337288	1.88	22913	X	93.14;96.34
t10b co_20	High	Absence	20C	Torups	22.6	93	2.85	0.243011	1.88	22929	/	92.53;95.95
T21a_Co_20	High	Absence	20C	Torups	23.9	130	2.95	0.183846	2	22932	X	91.82;94.48
t1b co_20	High	Absence	20C	Torups	20.9	79	2.81	0.264557	1.88	22958	X	91.43;94.49
t9a co_20	High	Absence	20C	Torups	15.6	46	2.59	0.33913	1.71	22978	/	91.34;95.70
T19b_Co_20	High	Absence	20C	Torups	21.7	146	2.9	0.14863	1.9	22983	X	92.11;94.70
T14a_Co_20	High	Absence	20C	Torups	22.8	143	2.97	0.159441	1.97	22994	X	91.82;95.66
T16a_Co_20	High	Absence	20C	Torups	20.3	141	2.75	0.143972	1.88	22996	X	92.07;94.83
T13b_Co_20	High	Absence	20C	Torups	19.6	152	2.78	0.128947	2	23016	X	91.09;94.91
t9a cr_20	High	Presence	20C	Torups	16.5	94	2.63	0.175532	1.67	22867	/	89.49;93.70
T13b_Cr_20	High	Presence	20C	Torups	23.5	120	2.93	0.195833	2.1	22888	X	92.66;95.75
t10b cr_20	High	Presence	20C	Torups	17.6	115	2.72	0.153043	1.8	22897	X	91.82;94.81
t5a cr_20	High	Presence	20C	Torups	21.5	106	2.84	0.20283	1.84	22903	X	91.87;94.91
t21a cr_20	High	Presence	20C	Torups	18.5	62	2.7	0.298387	1.78	22915	X	91.18;95.04
t14a cr_20	High	Presence	20C	Torups	14.1	47	2.55	0.3	1.7	22941	X	91.93;95.03
T19b_Cr_20	High	Presence	20C	Torups	20.3	149	2.87	0.136242	2.06	22950	/	91.80;94.48
T1b_Cr_20	High	Presence	20C	Torups	21.3	126	2.94	0.169048	1.71	22968	X	91.76;95.31
t9a cr 0_20	High	Presence	20C	Torups	21.2	94	2.78	0.225532	1.98	23005	X	90.75;94.50
T8b_Cr_20	High	Presence	20C	Torups	18.4	127	2.66	0.144882	1.56	23024	X	92.07;95.33
T16a_Cr_20	High	Presence	20C	Torups	22.2	136	2.85	0.163235	2.01	23029	/	90.46;93.89
t10b cr_2_20	High	Presence	20C	Torups	17.4	115	2.53	0.151304	1.61	23034	X	92.53;95.65
t21a co_24	High	Absence	24C	Torups	15.1	31	2.66	0.487097	1.74	22874	/	90.40;93.79
t1b co_24	High	Absence	24C	Torups	23	29	2.68	0.793103	1.78	22880	X	90.94;94.27
t10b co_24	High	Absence	24C	Torups	17.1	36	2.76	0.475	1.69	22885	X	92.23;95.37
t13b co_24	High	Absence	24C	Torups	21.3	36	2.71	0.591667	1.92	22891	/	91.68;94.93
t14a co_24	High	Absence	24C	Torups	17.4	30	2.63	0.58	1.81	22930	X	92.16;95.37
t5a co_24	High	Absence	24C	Torups	17.4	30	2.6	0.58	1.81	22942	X	92.33;94.74
t8b co_24	High	Absence	24C	Torups	18.9	43	2.72	0.439535	1.87	22951	X	91.23;93.58
t16a co_24	High	Absence	24C	Torups	20.7	43	2.74	0.481395	1.85	22964	/	93.20;95.49
t21a co 2_24	High	Absence	24C	Torups	16.3	31	2.74	0.525806	1.8	22984	X	90.56;95.19
t16a co_2_24	High	Absence	24C	Torups	18.8	43	2.21	0.437209	1.13	23004	X	91.71;94.76
t19b co_24	High	Absence	24C	Torups	20.8	41	2.73	0.507317	1.79	23011	X	91.31;95.62
t9a co_24	High	Absence	24C	Torups	16	30	2.66	0.533333	1.82	23031	X	91.69;94.31
t21a cr_24	High	Presence	24C	Torups	17.1	41	2.76	0.417073	1.75	22902	X	91.79;94.35
t5a cr_24	High	Presence	24C	Torups	15.6	32	2.66	0.4875	1.64	22907	X	91.24;94.96
t13b cr_24	High	Presence	24C	Torups	14.4	46	2.56	0.313043	1.74	22916	X	91.28;95.21
t8b cr_24	High	Presence	24C	Torups	14.2	57	2.43	0.249123	1.36	22937	X	91.85;95.03
t9a cr_24	High	Presence	24C	Torups	14.4	36	2.66	0.4	1.69	22957	X	91.66;94.79
t19b cr_24	High	Presence	24C	Torups	14.3	58	2.53	0.246552	1.52	22977	X	91.54;94.63
t1b cr_24	High	Presence	24C	Torups	18.3	35	2.72	0.522857	1.8	22992	X	91.22;95.23
t16a cr_24	High	Presence	24C	Torups	17.1	30	2.62	0.57	1.7	22998	X	90.88;95.49
t14a cr_24	High	Presence	24C	Torups	18.1	37	2.71	0.489189	1.83	23020	X	92.24;94.60
v9a co_20	High	Absence	20C	Vallkara	15.7	57	2.6	0.275439	1.63	22877	X	91.20;94.77
v15b co_20	High	Absence	20C	Vallkara	19.3	63	2.67	0.306349	1.82	22898	X	91.92;94.46
v3a co_20	High	Absence	20C	Vallkara	16.1	74	2.57	0.217568	1.61	22899	X	89.92;94.67
v13b co_20	High	Absence	20C	Vallkara	16.5	55	2.64	0.3	1.77	22910	X	92.30;94.30
v12a co_20	High	Absence	20C	Vallkara	18.1	45	2.7	0.402222	1.72	22921	X	91.55;95.53
v14b co_20	High	Absence	20C	Vallkara	13.7	55	2.45	0.249091	1.39	22925	X	92.08;95.50
v10a co_20	High	Absence	20C	Vallkara	22.2	113	2.71	0.19646	1.85	22936	X	91.74;94.66
v4b co_20	High	Absence	20C	Vallkara	15.5	77	2.49	0.201299	1.36	22953	X	92.51;96.09
v6a co_20	High	Absence	20C	Vallkara	19.3	99	2.72	0.194949	1.82	22999	X	92.20;95.05
v20b co_20	High	Absence	20C	Vallkara	15.9	74	2.58	0.214865	1.49	23032	/	90.69;93.89
v9a cr_20	High	Presence	20C	Vallkara	10.8	55	2.4	0.196364	1.34	22889	X	91.83;95.32
V6a_Cr_20	High	Presence	20C	Vallkara	18.5	118	2.71	0.15678	1.74	22946	X	92.61;95.51
V13b_Cr_20	High	Presence	20C	Vallkara	22.1	146	2.9	0.15137	2.02	22959	X	91.94;94.27
v12a cr_20	High	Presence	20C	Vallkara	15.2	67	2.46	0.226866	1.3	22969	X	92.53;95.19
V3a_Cr_20	High	Presence	20C	Vallkara	22.5	116	2.85	0.193966	1.94	22972	X	91.73;94.42
v14b cr_20	High	Presence	20C	Vallkara	17	113	2.67	0.150442	1.67	22979	X	89.86;94.81
v10a cr_20	High	Presence	20C	Vallkara	21.3	85	2.75	0.250588	1.74	22991	X	91.77;94.39
V20b_Cr_20	High	Presence	20C	Vallkara	21.2	137	2.74	0.154745	1.81	23006	X	90.58;94.97
v15b cr_20	High	Presence	20C	Vallkara	16	74	2.56	0.216216	1.45	23017	X	92.39;95.42
v4b co_2_24	High	Absence	24C	Vallkara	19.1	35	2.81	0.545714	1.84	22868	/	90.03;94.48
v10a co_2_24	High	Absence	24C	Vallkara	15.5	28	2.57	0.553571	1.68	22872	X	90.21;94.24
v20b co_24	High	Absence	24C	Vallkara	15.5	29	2.62	0.534483	1.8	22881	/	91.06;94.80
v3a co 2_24	High	Absence	24C	Vallkara	21.9	29	2.71	0.755172	1.8	22920	X	91.28;94.78
v10a co_24	High	Absence	24C	Vallkara	19.5	28	2.69	0.696429	1.75	22933	X	91.18;94.36
v12a co_24	High	Absence	24C	Vallkara	21.4	29	2.64	0.737931	1.88	22962	/	92.23;94.88
v6a co_24	High	Absence	24C	Vallkara	15.7	28	2.56	0.560714	1.77	22975	/	91.51;94.77
v15b co_24	High	Absence	24C	Vallkara	14.1	31	2.57	0.454839	1.62	22980	X	91.95;95.01
v3a co_24	High	Absence	24C	Vallkara	17.9	29	2.69	0.617241	2.14	22987	X	90.65;94.95
v13b co_24	High	Absence	24C	Vallkara	16.3	34	2.71	0.479412	1.82	23001	X	92.26;95.08
v4b co_24	High	Absence	24C	Vallkara	19	35	2.75	0.542857	1.79	23012	X	92.41;94.92
v9aco_24	High	Absence	24C	Vallkara	16.5	28	2.61	0.589286	1.73	23021	X	91.83;94.72
v14b co_24	High	Absence	24C	Vallkara	21.2	28	2.62	0.757143	1.85	23027	X	89.57;93.03
v9a cr_24	High	Presence	24C	Vallkara	14.6	34	2.56	0.429412	1.68	22883	X	91.24;95.25
v4b cr_24	High	Presence	24C	Vallkara	17.6	29	2.69	0.606897	1.84	22893	X	92.09;95.05
v12a cr 2_24	High	Presence	24C	Vallkara	16.8	29	2.64	0.57931	1.75	22900	X	90.98;95.21
v15b cr_24	High	Presence	24C	Vallkara	10.9	29	2.54	0.375862	1.54	22914	X	91.99;94.67
v20b cr_24	High	Presence	24C	Vallkara	15.7	29	2.68	0.541379	1.87	22926	/	92.35;94.51
v12a Cr_24	High	Presence	24C	Vallkara	15.5	29	2.63	0.534483	1.56	22943	X	92.47;95.44
v6a cr_24	High	Presence	24C	Vallkara	15.6	44	2.62	0.354545	1.65	22949	X	91.65;95.13
v10a cr_24	High	Presence	24C	Vallkara	18.2	36	2.68	0.505556	1.74	22966	X	91.05;94.94
v3a cr_24	High	Presence	24C	Vallkara	16.2	29	2.69	0.558621	1.8	22993	X	91.91;95.27
v13b cr_24	High	Presence	24C	Vallkara	13.9	38	2.57	0.365789	1.58	23009	X	91.97;94.96
