# Supplementary material for: Comparative Transcriptomic Reveals Greater Similarities in Response to Temperature Than to Invasive Alien Predator in the Damselfly Ischnura elegans Across Different Geographic Scales
Source: Evol Appl. 2024 Sep 6;17(9):e70002. doi: 10.1111/eva.70002 (PMC11377989; doi:10.1111/eva.70002)
Supplement: Supplementary file 3 — Table S4. Pairwise comparisons. [file EVA-17-e70002-s004.xlsx]

## Sheet: A) Latitude
Table S4. Pairwise comparisons testing for A) the effects of temperature and predator on each phenotypic variable and B) the effects of temperature and predator for each pond.
Variable	Temperature	lsmean	SE	df	t.ratio	p.value		Variable	Latitude	lsmean	SE	df	t.ratio	p.value
Mass	20C	16.9	0.328	159	2.157	0.0325		Mass	Central latitude	14.6	0.289	159	-8.609	<.0001
	24C	15.9	0.339	159					High latitude	18	0.27	159
Head width	20C	2.63	0.014	159	1.322	0.188		Head width	Central latitude	2.55	0.0128	159	-7.232	<.0001
	24C	2.6	0.0144	159					High latitude	2.67	0.012	159
Wing pad	20C	1.72	0.0177	159	0.181	0.8562		Wing pad	Central latitude	1.68	0.0182	159	-2.469	0.0146
	24C	1.71	0.0182	159					High latitude	1.74	0.017	159
GRM	20C	0.257	0.00962	159	-17.366	<.0001		GRM	Central latitude	0.377	0.0172	159	0.253	0.8003
	24C	0.497	0.00992	159					High latitude	0.371	0.0161	159

## Sheet: B) Pond
Variable	Latitude	Pond	Temperature	lsmean	SE	df	t.ratio	p.value		Variable	Latitude	Pond	Predator	lsmean	SE	df	t.ratio	p.value
Mass	Central latitude	Niepolomice	20C	15.8	0.514	153	2.497	0.0136		Mass	Central latitude	Niepolomice	Absence	15.6	0.463	37	2.172	0.0364
			24C	13.9	0.555	153							Presence	14.2	0.475	37
	Central latitude	Zagorze	20C	13.9	0.526	153	-0.668	0.5051			Central latitude	Zagorze	Absence	14.7	0.345	34	2.229	0.0325
			24C	14.4	0.589	153							Presence	13.6	0.345	34
	High latitude	Torups	20C	19.7	0.491	153	3.176	0.0018			High latitude	Torups	Absence	19.3	0.578	42	1.643	0.1078
			24C	17.4	0.514	153							Presence	17.9	0.604	42
	High latitude	Vallkara	20C	17.7	0.54	153	1.145	0.2539			High latitude	Vallkara	Absence	17.6	0.503	40	0.92	0.3628
			24C	16.9	0.491	153							Presence	16.8	0.553	40
Head width	Central latitude	Niepolomice	20C	2.58	0.023	153	1.478	0.1415		Head width	Central latitude	Niepolomice	Absence	2.56	0.0168	37	0.592	0.5576
			24C	2.53	0.0249	153							Presence	2.55	0.0172	37
	Central latitude	Zagorze	20C	2.52	0.0236	153	-1.198	0.2329			Central latitude	Zagorze	Absence	2.56	0.0199	34	1.818	0.0778
			24C	2.56	0.0264	153							Presence	2.51	0.0199	34
	High latitude	Torups	20C	2.75	0.022	153	3.503	0.0006			High latitude	Torups	Absence	2.7	0.0319	42	0.127	0.8995
			24C	2.64	0.023	153							Presence	2.7	0.0333	42
	High latitude	Vallkara	20C	2.64	0.0242	153	-0.157	0.8757			High latitude	Vallkara	Absence	2.64	0.0214	40	-0.352	0.7267
			24C	2.65	0.022	153							Presence	2.65	0.0236	40
Wing pad	Central latitude	Niepolomice	20C	1.72	0.0331	153	-0.147	0.8836		Wing pad	Central latitude	Niepolomice	Absence	1.75	0.0251	37	1.681	0.1011
			24C	1.72	0.0357	153							Presence	1.69	0.0258	37
	Central latitude	Zagorze	20C	1.65	0.0339	153	0.393	0.6947			Central latitude	Zagorze	Absence	1.66	0.0299	34	0.802	0.428
			24C	1.63	0.0379	153							Presence	1.63	0.0299	34
	High latitude	Torups	20C	1.83	0.0316	153	2.448	0.0155			High latitude	Torups	Absence	1.79	0.0381	42	0.695	0.4909
			24C	1.72	0.0331	153							Presence	1.75	0.0398	42
	High latitude	Vallkara	20C	1.66	0.0348	153	-2.205	0.0289			High latitude	Vallkara	Absence	1.74	0.0372	40	0.92	0.3631
			24C	1.76	0.0316	153							Presence	1.69	0.0409	40
GRM	Central latitude	Niepolomice	20C	0.312	0.0174	153	-5.963	<.0001		GRM	Central latitude	Niepolomice	Absence	0.408	0.021	37	1.758	0.0869
			24C	0.464	0.0188	153							Presence	0.355	0.0216	37
	Central latitude	Zagorze	20C	0.286	0.0178	153	-7.116	<.0001			Central latitude	Zagorze	Absence	0.393	0.0251	34	1.239	0.2237
			24C	0.476	0.0199	153							Presence	0.349	0.0251	34
	High latitude	Torups	20C	0.21	0.0166	153	-11.339	<.0001			High latitude	Torups	Absence	0.389	0.0338	42	2.09	0.0427
			24C	0.482	0.0174	153							Presence	0.286	0.0354	42
	High latitude	Vallkara	20C	0.224	0.0183	153	-13.249	<.0001			High latitude	Vallkara	Absence	0.451	0.0384	40	1.872	0.0685
			24C	0.551	0.0166	153							Presence	0.345	0.0422	40
