# Supplementary material for: Comparative Transcriptomic Reveals Greater Similarities in Response to Temperature Than to Invasive Alien Predator in the Damselfly Ischnura elegans Across Different Geographic Scales
Source: Evol Appl. 2024 Sep 6;17(9):e70002. doi: 10.1111/eva.70002 (PMC11377989; doi:10.1111/eva.70002)
Supplement: Supplementary file 4 — Table S5. Number of genes differentially expressed in the same direction across the two latitudes and for each treatment. [file EVA-17-e70002-s007.xlsx]

## Sheet: A) Temperature
Table S5. Number of genes differentially expressed in the same direction across the two latitudes in response to A) temperature, B) the predator cue and C) the interaction temperature x predator (Tx P). In D) is shown the Gene Ontology term analysis performed on the genes differentially expressed in the same direction across the two latitudes in response to temperature.
Gene_id	Gene_name	Direction
LOC124165443	adenylate kinase isoenzyme 1	upregulated at 24C
LOC124153667	apolipoprotein D-like	upregulated at 24C
LOC124157600	chorion peroxidase-like	upregulated at 24C
LOC124160297	cuticle protein-like	upregulated at 24C
LOC124156238	DNA ligase 1-like	upregulated at 24C
LOC124174015	enhancer of mRNA-decapping protein 3-like	upregulated at 24C
LOC124156859	glutamic acid-rich protein-like	upregulated at 24C
LOC124169397	histone-lysine N-methyltransferase SMYD3	upregulated at 24C
LOC124168753	inactive dipeptidyl peptidase 10	upregulated at 24C
LOC124156858	keratin, type I cytoskeletal 9-like	upregulated at 24C
LOC124163850	knirps-related protein-like	upregulated at 24C
LOC124153286	mucin-5AC-like	upregulated at 24C
LOC124154428	neurogenic locus protein delta-like	upregulated at 24C
LOC124160145	novel acetylcholine receptor chaperone	upregulated at 24C
LOC124156868	peroxidase-like	upregulated at 24C
LOC124165239	probable nuclear hormone receptor HR3	upregulated at 24C
LOC124160219	protein artichoke	upregulated at 24C
LOC124168513	putative epidermal cell surface receptor	upregulated at 24C
LOC124157371	retinol dehydrogenase 14-like	upregulated at 24C
LOC124154011	sphingolipid delta(4)-desaturase DES1-like	upregulated at 24C
LOC124158886	#N/A	upregulated at 24C
LOC124165693	#N/A	upregulated at 24C
LOC124157816	#N/A	upregulated at 24C
LOC124169610	#N/A	upregulated at 24C
LOC124162174	#N/A	upregulated at 24C
LOC124169195	#N/A	upregulated at 24C
LOC124162334	#N/A	upregulated at 24C
LOC124155633	#N/A	upregulated at 24C
LOC124154290	#N/A	upregulated at 24C
LOC124166813	#N/A	upregulated at 24C
LOC124167630	#N/A	upregulated at 24C
LOC124158127	#N/A	upregulated at 24C
LOC124160947	#N/A	upregulated at 24C
LOC124168107	#N/A	upregulated at 24C
LOC124157601	#N/A	upregulated at 24C
LOC124156474	#N/A	upregulated at 24C
LOC124162146	#N/A	upregulated at 24C
LOC124155916	#N/A	upregulated at 24C
LOC124154202	#N/A	upregulated at 24C
LOC124162740	#N/A	upregulated at 24C
LOC124167958	#N/A	upregulated at 24C
LOC124159180	#N/A	upregulated at 24C
LOC124154693	#N/A	upregulated at 24C
LOC124168781	#N/A	upregulated at 24C
LOC124153665	#N/A	upregulated at 24C
LOC124160332	#N/A	upregulated at 24C
LOC124174166	#N/A	upregulated at 24C
LOC124164164	#N/A	upregulated at 24C
LOC124164260	#N/A	upregulated at 24C
LOC124173966	#N/A	upregulated at 24C
LOC124157404	#N/A	upregulated at 24C
LOC124161136	#N/A	upregulated at 24C
LOC124156886	#N/A	upregulated at 24C
LOC124170882	#N/A	upregulated at 24C
LOC124162240	#N/A	upregulated at 24C
LOC124157344	#N/A	upregulated at 24C
LOC124154692	#N/A	upregulated at 24C
LOC124160519	#N/A	upregulated at 24C
LOC124160281	#N/A	upregulated at 24C
LOC124155002	#N/A	upregulated at 24C
LOC124168034	#N/A	upregulated at 24C
LOC124154467	#N/A	upregulated at 24C
LOC124160781	#N/A	upregulated at 24C
LOC124174163	#N/A	upregulated at 24C
LOC124169261	#N/A	upregulated at 24C
LOC124158161	#N/A	upregulated at 24C
LOC124174165	#N/A	upregulated at 24C
LOC124166469	#N/A	upregulated at 24C
LOC124169361	#N/A	upregulated at 24C
LOC124159479	#N/A	upregulated at 24C
LOC124167091	#N/A	upregulated at 24C
LOC124161357	#N/A	upregulated at 24C
LOC124168697	#N/A	upregulated at 24C
LOC124166468	#N/A	upregulated at 24C
LOC124167124	#N/A	upregulated at 24C
LOC124158158	#N/A	upregulated at 24C
LOC124155444	#N/A	upregulated at 24C
LOC124169605	#N/A	upregulated at 24C
LOC124174099	#N/A	upregulated at 24C
LOC124158156	#N/A	upregulated at 24C
LOC124156993	#N/A	upregulated at 24C
LOC124153787	brachyurin-like	downregulated at 24C
LOC124153675	lopap-like	downregulated at 24C
LOC124163034	salivary glue protein Sgs-3-like	downregulated at 24C
LOC124166731	#N/A	downregulated at 24C
LOC124169201	#N/A	downregulated at 24C
LOC124164081	#N/A	downregulated at 24C
LOC124166754	#N/A	downregulated at 24C
LOC124164335	#N/A	downregulated at 24C
LOC124165659	#N/A	downregulated at 24C
LOC124169205	#N/A	downregulated at 24C
LOC124165748	#N/A	downregulated at 24C
LOC124154388	#N/A	downregulated at 24C
LOC124160292	#N/A	downregulated at 24C
LOC124169208	#N/A	downregulated at 24C
LOC124174064	#N/A	downregulated at 24C
LOC124163566	#N/A	downregulated at 24C
LOC124157852	#N/A	downregulated at 24C
LOC124165825	#N/A	downregulated at 24C
LOC124174131	#N/A	downregulated at 24C
LOC124163881	#N/A	downregulated at 24C
LOC124166163	#N/A	downregulated at 24C
LOC124172407	#N/A	downregulated at 24C
LOC124154539	#N/A	downregulated at 24C
LOC124162840	#N/A	downregulated at 24C
LOC124169285	#N/A	downregulated at 24C
LOC124174207	#N/A	downregulated at 24C
LOC124167181	#N/A	downregulated at 24C
LOC124168226	#N/A	downregulated at 24C
LOC124169203	#N/A	downregulated at 24C
LOC124160822	#N/A	downregulated at 24C
LOC124160335	#N/A	downregulated at 24C
LOC124167281	#N/A	downregulated at 24C
LOC124167193	#N/A	downregulated at 24C
LOC124158894	#N/A	downregulated at 24C
LOC124162455	#N/A	downregulated at 24C
LOC124157300	#N/A	downregulated at 24C
LOC124172666	#N/A	downregulated at 24C
LOC124155404	#N/A	downregulated at 24C
LOC124168828	#N/A	downregulated at 24C
LOC124161558	#N/A	downregulated at 24C
LOC124167784	#N/A	downregulated at 24C
LOC124164147	#N/A	downregulated at 24C
LOC124166847	#N/A	downregulated at 24C
LOC124167955	#N/A	downregulated at 24C
LOC124153236	#N/A	downregulated at 24C
LOC124155571	#N/A	downregulated at 24C
LOC124156585	#N/A	downregulated at 24C
LOC124166356	#N/A	downregulated at 24C
LOC124162049	#N/A	downregulated at 24C

## Sheet: B) Predator
Gene_id	Gene_name	Direction
LOC124158156	#N/A	downregulated with predator cue
LOC124158158	#N/A	downregulated with predator cue
LOC124159698	#N/A	downregulated with predator cue
LOC124167091	#N/A	downregulated with predator cue
LOC124167175	#N/A	downregulated with predator cue
LOC124158161	#N/A	downregulated with predator cue
LOC124162846	#N/A	downregulated with predator cue
LOC124158508	proton-coupled amino acid transporter 1	downregulated with predator cue
LOC124169345	#N/A	upregulated with predator cue
LOC124168192	#N/A	upregulated with predator cue
LOC124156185	#N/A	upregulated with predator cue
LOC124172595	#N/A	upregulated with predator cue
LOC124153502	#N/A	upregulated with predator cue
LOC124162691	#N/A	upregulated with predator cue
LOC124170706	#N/A	upregulated with predator cue
LOC124167955	#N/A	upregulated with predator cue
LOC124159599	#N/A	upregulated with predator cue
LOC124159874	chondroitin proteoglycan-2-like	upregulated with predator cue

## Sheet: C) T xP
Gene_id	Gene_name	Direction
LOC124154126	NA	effect of predator at 24c

## Sheet: D) GO term enrichment
GO_category	GO_id	GO-terms	p-value	adj. P-value	Cluster_freq	Total_freq	Genes
Biological process	GO:0006979	response to oxidative stress	0.0017517	0.04091	2/14 14.2%	15/3251 0.4%	LOC124157600 LOC124156868
	GO:0098869	cellular oxidant detoxification	0.001997	0.04091	2/14 14.2%	16/3251 0.4%	LOC124157600 LOC124156868
	GO:1990748	cellular detoxification	0.001997	0.04091	2/14 14.2%	16/3251 0.4%	LOC124157600 LOC124156868
	GO:0097237	cellular response to toxic substance	0.001997	0.04091	2/14 14.2%	16/3251 0.4%	LOC124157600 LOC124156868
	GO:0009636	response to toxic substance	0.0022577	0.04091	2/14 14.2%	17/3251 0.5%	LOC124157600 LOC124156868
	GO:0098754	detoxification	0.0022577	0.04091	2/14 14.2%	17/3251 0.5%	LOC124157600 LOC124156868
	GO:0075136	response to host	0.0043064	0.04091	1/14 7.1%	1/3251 0.0%	LOC124153667
	GO:2000010	positive regulation of protein localization to cell surface	0.0043064	0.04091	1/14 7.1%	1/3251 0.0%	LOC124160145
	GO:2000008	regulation of protein localization to cell surface	0.0043064	0.04091	1/14 7.1%	1/3251 0.0%	LOC124160145
	GO:0051131	chaperone-mediated protein complex assembly	0.0043064	0.04091	1/14 7.1%	1/3251 0.0%	LOC124160145
	GO:0052173	response to defenses of other organism	0.0043064	0.04091	1/14 7.1%	1/3251 0.0%	LOC124153667
	GO:0030682	mitigation of host defenses by symbiont	0.0043064	0.04091	1/14 7.1%	1/3251 0.0%	LOC124153667
	GO:0052200	response to host defenses	0.0043064	0.04091	1/14 7.1%	1/3251 0.0%	LOC124153667
	GO:0051701	biological process involved in interaction with host	0.0043064	0.04091	1/14 7.1%	1/3251 0.0%	LOC124153667
Cellular_component	GO:0030312	external encapsulating structure	0.0014142	0.022877	2/16 12.5%	13/3587 0.3%	LOC124156868 LOC124160219
	GO:0016021	integral component of membrane	0.0021301	0.022877	14/16 87.5%	1799/3587 50.1%	LOC124168753 LOC124168513 LOC124157371 LOC124160219 LOC124154011 LOC124160297 LOC124153286 LOC124160145 LOC124163034 LOC124156868 LOC124156238 LOC124153667 LOC124153787 LOC124156859
	GO:0031224	intrinsic component of membrane	0.0021447	0.022877	14/16 87.5%	1800/3587 50.1%	LOC124168753 LOC124168513 LOC124157371 LOC124160219 LOC124154011 LOC124160297 LOC124153286 LOC124160145 LOC124163034 LOC124156868 LOC124156238 LOC124153667 LOC124153787 LOC124156859
Molecular_function	GO:0031409	pigment binding	0.00018958	0.011754	2/18 11.1%	5/4002 0.1%	LOC124153675 LOC124153667
	GO:0016684	oxidoreductase activity, acting on peroxide as acceptor	0.0014475	0.029915	2/18 11.1%	13/4002 0.3%	LOC124157600 LOC124156868
	GO:0004601	peroxidase activity	0.0014475	0.029915	2/18 11.1%	13/4002 0.3%	LOC124157600 LOC124156868
	GO:0016209	antioxidant activity	0.0022092	0.034243	2/18 11.1%	16/4002 0.3%	LOC124157600 LOC124156868
	GO:0008236	serine-type peptidase activity	0.0043748	0.048645	3/18 16.6%	76/4002 1.8%	LOC124168753 LOC124153286 LOC124153787
	GO:0017171	serine hydrolase activity	0.0047076	0.048645	3/18 16.6%	78/4002 1.9%	LOC124168753 LOC124153286 LOC124153787
