# Supplementary material for: Comparative Transcriptomic Reveals Greater Similarities in Response to Temperature Than to Invasive Alien Predator in the Damselfly Ischnura elegans Across Different Geographic Scales
Source: Evol Appl. 2024 Sep 6;17(9):e70002. doi: 10.1111/eva.70002 (PMC11377989; doi:10.1111/eva.70002)
Supplement: Supplementary file 5 — Table S6. Number of genes differentially expressed in the same direction across at least the two ponds and for each treatment. [file EVA-17-e70002-s002.xlsx]

## Sheet: A) Temperature
Table S6. Number of genes differentially in the same direction across at least two ponds in reponse to A) temperature and B) the predator cue and C) the interaction temperature x predator (Tx P). In D), E) and F) are shown the results of the Gene Ontology enrichment analysis performed on the list of genes in A), B) and C) respectively.
Genes	Gene_names
LOC124153167	#N/A
LOC124153215	#N/A
LOC124153286	mucin-5AC-like
LOC124153665	#N/A
LOC124153667	apolipoprotein D-like
LOC124153670	#N/A
LOC124153675	lopap-like
LOC124153855	#N/A
LOC124154103	#N/A
LOC124154115	inactive pancreatic lipase-related protein 1-like
LOC124154134	#N/A
LOC124154202	#N/A
LOC124154219	#N/A
LOC124154287	#N/A
LOC124154290	#N/A
LOC124154356	#N/A
LOC124154388	#N/A
LOC124154406	#N/A
LOC124154421	#N/A
LOC124154428	neurogenic locus protein delta-like
LOC124154438	#N/A
LOC124154456	#N/A
LOC124154466	#N/A
LOC124154467	#N/A
LOC124154536	#N/A
LOC124154539	#N/A
LOC124154658	#N/A
LOC124154692	#N/A
LOC124154693	#N/A
LOC124154712	proteoglycan 4
LOC124154748	#N/A
LOC124155002	#N/A
LOC124155140	#N/A
LOC124155166	#N/A
LOC124155387	#N/A
LOC124155426	ornithine aminotransferase, mitochondrial
LOC124155444	#N/A
LOC124155460	cytochrome P450 307a1-like
LOC124155586	#N/A
LOC124155603	#N/A
LOC124155633	#N/A
LOC124155800	#N/A
LOC124155813	#N/A
LOC124155856	#N/A
LOC124155955	tyrosine aminotransferase
LOC124156204	#N/A
LOC124156317	#N/A
LOC124156346	#N/A
LOC124156371	agrin
LOC124156474	#N/A
LOC124156515	#N/A
LOC124156565	#N/A
LOC124156585	#N/A
LOC124156603	venom serine protease-like
LOC124156608	#N/A
LOC124156858	keratin, type I cytoskeletal 9-like
LOC124156859	glutamic acid-rich protein-like
LOC124156868	peroxidase-like
LOC124156871	#N/A
LOC124156895	#N/A
LOC124156993	#N/A
LOC124157215	aminomethyltransferase, mitochondrial
LOC124157270	serpin B5
LOC124157304	#N/A
LOC124157404	#N/A
LOC124157529	#N/A
LOC124157598	#N/A
LOC124157601	#N/A
LOC124158127	#N/A
LOC124158161	#N/A
LOC124158162	#N/A
LOC124158593	#N/A
LOC124158870	#N/A
LOC124158957	#N/A
LOC124158969	#N/A
LOC124159180	#N/A
LOC124159399	methyl farnesoate epoxidase
LOC124159479	#N/A
LOC124159713	#N/A
LOC124159850	#N/A
LOC124160219	protein artichoke
LOC124160278	#N/A
LOC124160281	#N/A
LOC124160332	#N/A
LOC124160347	#N/A
LOC124160505	#N/A
LOC124160512	#N/A
LOC124160519	#N/A
LOC124160625	neuropeptide-like protein 31
LOC124160692	#N/A
LOC124160800	#N/A
LOC124160939	heterogeneous nuclear ribonucleoprotein U-like protein 1
LOC124160947	#N/A
LOC124160973	#N/A
LOC124161160	arginine-glutamic acid dipeptide repeats protein
LOC124161219	PR domain zinc finger protein 1
LOC124161237	#N/A
LOC124161343	cuticle protein 8-like
LOC124161357	#N/A
LOC124161432	#N/A
LOC124161558	#N/A
LOC124161592	#N/A
LOC124161938	putative inorganic phosphate cotransporter
LOC124162007	#N/A
LOC124162049	#N/A
LOC124162104	#N/A
LOC124162146	#N/A
LOC124162200	#N/A
LOC124162240	#N/A
LOC124162259	#N/A
LOC124162310	#N/A
LOC124162334	#N/A
LOC124162715	#N/A
LOC124162740	#N/A
LOC124162828	dnaJ homolog subfamily C member 22
LOC124162846	#N/A
LOC124162853	#N/A
LOC124163033	#N/A
LOC124163034	salivary glue protein Sgs-3-like
LOC124163490	#N/A
LOC124163566	#N/A
LOC124163592	#N/A
LOC124163783	#N/A
LOC124163835	chitooligosaccharidolytic beta-N-acetylglucosaminidase-like
LOC124163881	#N/A
LOC124163908	#N/A
LOC124163933	lysophosphatidylcholine acyltransferase
LOC124164014	#N/A
LOC124164017	#N/A
LOC124164081	#N/A
LOC124164094	#N/A
LOC124164101	#N/A
LOC124164147	#N/A
LOC124164164	#N/A
LOC124164189	serine proteinase stubble-like
LOC124164244	#N/A
LOC124164335	#N/A
LOC124164362	#N/A
LOC124164554	#N/A
LOC124164582	#N/A
LOC124165071	protein lethal(2)essential for life-like
LOC124165072	#N/A
LOC124165073	#N/A
LOC124165239	probable nuclear hormone receptor HR3
LOC124165365	#N/A
LOC124165443	adenylate kinase isoenzyme 1
LOC124165659	#N/A
LOC124165686	#N/A
LOC124165693	#N/A
LOC124165713	#N/A
LOC124165725	cysteine sulfinic acid decarboxylase
LOC124165748	#N/A
LOC124165765	#N/A
LOC124165768	#N/A
LOC124165769	#N/A
LOC124165969	#N/A
LOC124165979	#N/A
LOC124165985	#N/A
LOC124166356	#N/A
LOC124166476	#N/A
LOC124166689	uronyl 2-sulfotransferase-like
LOC124166813	#N/A
LOC124166847	#N/A
LOC124166890	#N/A
LOC124166905	#N/A
LOC124167045	#N/A
LOC124167091	#N/A
LOC124167110	#N/A
LOC124167124	#N/A
LOC124167193	#N/A
LOC124167253	#N/A
LOC124167281	#N/A
LOC124167529	#N/A
LOC124167630	#N/A
LOC124167759	#N/A
LOC124167891	#N/A
LOC124167922	#N/A
LOC124167971	#N/A
LOC124168034	#N/A
LOC124168107	#N/A
LOC124168226	#N/A
LOC124168249	#N/A
LOC124168283	L-selectin
LOC124168562	#N/A
LOC124168697	#N/A
LOC124168781	#N/A
LOC124168814	#N/A
LOC124168931	#N/A
LOC124168988	#N/A
LOC124169120	#N/A
LOC124169203	#N/A
LOC124169205	#N/A
LOC124169208	#N/A
LOC124169248	#N/A
LOC124169261	#N/A
LOC124169262	#N/A
LOC124169285	#N/A
LOC124169327	#N/A
LOC124169361	#N/A
LOC124169377	#N/A
LOC124169378	#N/A
LOC124169382	#N/A
LOC124169404	#N/A
LOC124169451	#N/A
LOC124169483	#N/A
LOC124169605	#N/A
LOC124169610	#N/A
LOC124169628	#N/A
LOC124169644	#N/A
LOC124169646	#N/A
LOC124169665	#N/A
LOC124169717	#N/A
LOC124170233	#N/A
LOC124170234	#N/A
LOC124170359	#N/A
LOC124170882	#N/A
LOC124172407	#N/A
LOC124172666	#N/A
LOC124172671	#N/A
LOC124173966	#N/A
LOC124174049	#N/A
LOC124174051	#N/A
LOC124174064	#N/A
LOC124174079	#N/A
LOC124174080	#N/A
LOC124174099	#N/A
LOC124174158	#N/A
LOC124174159	#N/A
LOC124174165	#N/A
LOC124174166	#N/A
LOC124174167	#N/A
LOC124174207	#N/A

## Sheet: B) Predator
Genes	Gene_names
LOC124153164	#N/A
LOC124153207	#N/A
LOC124153215	#N/A
LOC124153266	#N/A
LOC124153389	uncharacterized histidine-rich protein DDB_G0274557-like
LOC124153502	#N/A
LOC124153665	#N/A
LOC124153667	apolipoprotein D-like
LOC124153675	lopap-like
LOC124153855	#N/A
LOC124154115	inactive pancreatic lipase-related protein 1-like
LOC124154132	circumsporozoite protein-like
LOC124154202	#N/A
LOC124154220	luciferin sulfotransferase-like
LOC124154275	#N/A
LOC124154359	#N/A
LOC124154694	#N/A
LOC124154712	proteoglycan 4
LOC124154984	#N/A
LOC124155064	#N/A
LOC124155070	#N/A
LOC124155387	#N/A
LOC124155419	#N/A
LOC124155444	#N/A
LOC124155519	#N/A
LOC124156185	#N/A
LOC124156292	#N/A
LOC124156371	agrin
LOC124156409	#N/A
LOC124156859	glutamic acid-rich protein-like
LOC124157283	#N/A
LOC124157460	#N/A
LOC124157468	#N/A
LOC124157799	#N/A
LOC124158127	#N/A
LOC124158136	#N/A
LOC124158161	#N/A
LOC124158237	#N/A
LOC124158508	proton-coupled amino acid transporter 1
LOC124158559	patched domain-containing protein 3-like
LOC124159082	#N/A
LOC124159485	#N/A
LOC124159540	#N/A
LOC124159599	#N/A
LOC124159698	#N/A
LOC124159713	#N/A
LOC124160281	#N/A
LOC124160302	larval cuticle protein A3A-like
LOC124160505	#N/A
LOC124160698	phospholipase A1 2-like
LOC124161357	#N/A
LOC124161938	putative inorganic phosphate cotransporter
LOC124162004	alpha-N-acetylgalactosaminidase-like
LOC124162065	#N/A
LOC124162104	#N/A
LOC124162200	#N/A
LOC124162310	#N/A
LOC124162691	#N/A
LOC124162846	#N/A
LOC124162972	#N/A
LOC124163259	#N/A
LOC124163308	D-3-phosphoglycerate dehydrogenase
LOC124163428	#N/A
LOC124163592	#N/A
LOC124163933	lysophosphatidylcholine acyltransferase
LOC124163962	#N/A
LOC124163963	#N/A
LOC124164026	#N/A
LOC124164189	serine proteinase stubble-like
LOC124164244	#N/A
LOC124165745	U-scoloptoxin(01)-Cw1a-like
LOC124165765	#N/A
LOC124165996	#N/A
LOC124166163	#N/A
LOC124166645	#N/A
LOC124166887	#N/A
LOC124166911	bumetanide-sensitive sodium-(potassium)-chloride cotransporter
LOC124167091	#N/A
LOC124167727	#N/A
LOC124167971	#N/A
LOC124168175	#N/A
LOC124169007	#N/A
LOC124169644	#N/A
LOC124169682	#N/A
LOC124169717	#N/A
LOC124172292	#N/A
LOC124172595	#N/A
LOC124172818	#N/A
LOC124174013	#N/A
LOC124174080	#N/A
LOC124174099	#N/A
LOC124174165	#N/A

## Sheet: C) T x P
Genes	Gene_names
LOC124153166	#N/A
LOC124153782	#N/A
LOC124154513	#N/A
LOC124155015	#N/A
LOC124155063	cuticle protein 76-like
LOC124155065	cuticle protein 67-like
LOC124155066	#N/A
LOC124155067	larval/pupal cuticle protein H1C-like
LOC124155096	#N/A
LOC124155796	#N/A
LOC124156446	#N/A
LOC124158155	#N/A
LOC124159874	chondroitin proteoglycan-2-like
LOC124160208	#N/A
LOC124160277	#N/A
LOC124160300	#N/A
LOC124160312	#N/A
LOC124161504	#N/A
LOC124161576	#N/A
LOC124162456	#N/A
LOC124163453	#N/A
LOC124164068	protein masquerade
LOC124164989	#N/A
LOC124164990	#N/A
LOC124164991	#N/A
LOC124165009	#N/A
LOC124165012	larval cuticle protein A1A-like
LOC124165013	#N/A
LOC124165014	#N/A
LOC124165015	#N/A
LOC124165016	#N/A
LOC124165288	#N/A
LOC124165427	#N/A
LOC124165431	#N/A
LOC124165479	#N/A
LOC124165512	#N/A
LOC124165513	#N/A
LOC124165563	#N/A
LOC124165721	#N/A
LOC124165937	#N/A
LOC124165939	#N/A
LOC124166018	#N/A
LOC124166019	#N/A
LOC124166780	#N/A
LOC124167267	#N/A
LOC124167377	#N/A
LOC124167719	#N/A
LOC124169148	#N/A
LOC124169180	#N/A
LOC124169389	#N/A
LOC124169622	A-kinase anchor protein 14-like
LOC124169624	cuticle protein 38-like
LOC124169629	#N/A
LOC124169976	#N/A
LOC124170444	#N/A
LOC124174010	#N/A
LOC124174014	#N/A
LOC124174016	#N/A
LOC124174076	#N/A
LOC124174081	#N/A
LOC124174108	#N/A
LOCLOC124165808	#N/A
LOCLOC124168872	#N/A

## Sheet: D) GO term enr. temp.
Category	GO_ID	GO_terms	p-value	adj.p-value	Cluster freq.	Total freq.	Genes
Cellular component	GO:0005576	extracellular region	4.0864e-05	0.0011851	7/21 33.3%	177/3587 4.9%	LOC124153286 LOC124156603 LOC124157270 LOC124163034 LOC124154115 LOC124154712 LOC124161160
	GO:0030312	external encapsulating structure	0.0024497	0.035521	2/21 9.5%	13/3587 0.3%	LOC124156868 LOC124160219
Molecular function	GO:0004252	serine-type endopeptidase activity	8.7331e-05	0.0089951	5/31 16.1%	61/4002 1.5%	LOC124153286 LOC124156603 LOC124164189 LOC124162828 LOC124154712
	GO:0008236	serine-type peptidase activity	0.0002499	0.009698	5/31 16.1%	76/4002 1.8%	LOC124153286 LOC124156603 LOC124164189 LOC124162828 LOC124154712
	GO:0017171	serine hydrolase activity	0.00028246	0.009698	5/31 16.1%	78/4002 1.9%	LOC124153286 LOC124156603 LOC124164189 LOC124162828 LOC124154712
	GO:0031409	pigment binding	0.00057244	0.013741	2/31 6.4%	5/4002 0.1%	LOC124153675 LOC124153667
	GO:0070279	vitamin B6 binding	0.00086274	0.013741	3/31 9.6%	25/4002 0.6%	LOC124155426 LOC124155955 LOC124165725
	GO:0030170	pyridoxal phosphate binding	0.00086274	0.013741	3/31 9.6%	25/4002 0.6%	LOC124155426 LOC124155955 LOC124165725
	GO:0008061	chitin binding	0.00093382	0.013741	4/31 12.9%	58/4002 1.4%	LOC124153286 LOC124163034 LOC124154712 LOC124161160
	GO:0019842	vitamin binding	0.0019625	0.025267	3/31 9.6%	33/4002 0.8%	LOC124155426 LOC124155955 LOC124165725
	GO:0004175	endopeptidase activity	0.0026032	0.028638	5/31 16.1%	127/4002 3.1%	LOC124153286 LOC124156603 LOC124164189 LOC124162828 LOC124154712
	GO:0008483	transaminase activity	0.0030584	0.028638	2/31 6.4%	11/4002 0.2%	LOC124155426 LOC124155955
	GO:0016769	transferase activity, transferring nitrogenous groups	0.0030584	0.028638	2/31 6.4%	11/4002 0.2%	LOC124155426 LOC124155955
	GO:0020037	heme binding	0.0044972	0.037978	3/31 9.6%	44/4002 1.0%	LOC124155460 LOC124159399 LOC124156868
	GO:0046906	tetrapyrrole binding	0.0047933	0.037978	3/31 9.6%	45/4002 1.1%	LOC124155460 LOC124159399 LOC124156868

## Sheet: E) GO term enr. predator
Category	GO_ID	GO_terms	p-value	adj.p-value	Cluster freq.	Total freq.	Genes
Biological process	GO:0098661	inorganic anion transmembrane transport	0.00098423	0.013972	2/7 28.5%	23/3251 0.7%	LOC124166911 LOC124161938
	GO:0015698	inorganic anion transport	0.0013599	0.013972	2/7 28.5%	27/3251 0.8%	LOC124166911 LOC124161938
	GO:0098656	anion transmembrane transport	0.0019118	0.013972	2/7 28.5%	32/3251 0.9%	LOC124166911 LOC124161938
	GO:0075136	response to host	0.0021532	0.013972	1/7 14.2%	1/3251 0.0%	LOC124153667
	GO:0052173	response to defenses of other organism	0.0021532	0.013972	1/7 14.2%	1/3251 0.0%	LOC124153667
	GO:0030682	mitigation of host defenses by symbiont	0.0021532	0.013972	1/7 14.2%	1/3251 0.0%	LOC124153667
	GO:0052200	response to host defenses	0.0021532	0.013972	1/7 14.2%	1/3251 0.0%	LOC124153667
	GO:0051701	biological process involved in interaction with host	0.0021532	0.013972	1/7 14.2%	1/3251 0.0%	LOC124153667
	GO:0006820	anion transport	0.0022863	0.013972	2/7 28.5%	35/3251 1.0%	LOC124166911 LOC124161938
	GO:0044403	biological process involved in symbiotic interaction	0.0043024	0.023663	1/7 14.2%	2/3251 0.0%	LOC124153667
	GO:0006817	phosphate ion transport	0.0064476	0.029552	1/7 14.2%	3/3251 0.0%	LOC124161938
	GO:0035435	phosphate ion transmembrane transport	0.0064476	0.029552	1/7 14.2%	3/3251 0.0%	LOC124161938
Molecular function	GO:0031409	pigment binding	0.0001686	0.0096103	2/17 11.7%	5/4002 0.1%	LOC124153675 LOC124153667
	GO:0004806	triglyceride lipase activity	0.0009135	0.026035	2/17 11.7%	11/4002 0.2%	LOC124160698 LOC124154115
	GO:0052689	carboxylic ester hydrolase activity	0.0017266	0.028467	2/17 11.7%	15/4002 0.3%	LOC124160698 LOC124154115
	GO:0016298	lipase activity	0.0022252	0.028467	2/17 11.7%	17/4002 0.4%	LOC124160698 LOC124154115
	GO:0015293	symporter activity	0.0024971	0.028467	2/17 11.7%	18/4002 0.4%	LOC124166911 LOC124161938
	GO:0015103	inorganic anion transmembrane transporter activity	0.0051994	0.049394	2/17 11.7%	26/4002 0.6%	LOC124166911 LOC124161938

## Sheet: F) GO term enr. T x P
Category	GO_ID	GO_terms	p-value	adj.p-value	Cluster freq.	Total freq.	Genes	Uniqueness	Dispensability	Representative
Biological process	GO:0106030	neuron projection fasciculation	0.0006152	0.0084077	1/1 100.0%	2/3251 0.0%	LOC124164068	0.430143	0	Yes
	GO:0007517	muscle organ development	0.0012304	0.010089	1/1 100.0%	4/3251 0.1%	LOC124164068	0.481498	0.529327	Yes
	GO:0007422	peripheral nervous system development	0.0012304	0.010089	1/1 100.0%	4/3251 0.1%	LOC124164068	0.495282	0.527787	Yes
	GO:0061061	muscle structure development	0.003076	0.014713	1/1 100.0%	10/3251 0.3%	LOC124164068	0.527508	0.432291	Yes
	GO:0120035	regulation of plasma membrane bounded cell projection organization	0.0043064	0.014713	1/1 100.0%	14/3251 0.4%	LOC124164068	0.597044	0	Yes
	GO:0031344	regulation of cell projection organization	0.0043064	0.014713	1/1 100.0%	14/3251 0.4%	LOC124164068	0.666278	0.670892	Yes
	GO:0007417	central nervous system development	0.0043064	0.014713	1/1 100.0%	14/3251 0.4%	LOC124164068	0.426431	0.666445	Yes
	GO:0030030	cell projection organization	0.023685	0.049185	1/1 100.0%	77/3251 2.3%	LOC124164068	0.841148	0.300907	Yes
	GO:0051128	regulation of cellular component organization	0.023685	0.049185	1/1 100.0%	77/3251 2.3%	LOC124164068	0.87456	0.209183	Yes
	GO:0030182	neuron differentiation	0.023993	0.049185	1/1 100.0%	78/3251 2.3%	LOC124164068	0.25412	0.384652	Redundant
	GO:0048666	neuron development	0.016303	0.041776	1/1 100.0%	53/3251 1.6%	LOC124164068	0.203053	0.388539	Redundant
	GO:0061564	axon development	0.0067671	0.021343	1/1 100.0%	22/3251 0.6%	LOC124164068	0.119899	0.322561	Redundant
	GO:0010975	regulation of neuron projection development	0.0024608	0.014413	1/1 100.0%	8/3251 0.2%	LOC124164068	0.0448003	0.603136	Redundant
	GO:0031346	positive regulation of cell projection organization	0.0036912	0.014713	1/1 100.0%	12/3251 0.3%	LOC124164068	0.0345956	0.609916	Redundant
	GO:0060538	skeletal muscle organ development	0.0006152	0.0084077	1/1 100.0%	2/3251 0.0%	LOC124164068	0.0242146	0.499528	Redundant
	GO:0010976	positive regulation of neuron projection development	0.001538	0.01051	1/1 100.0%	5/3251 0.1%	LOC124164068	0.0132881	0.624311	Redundant
	GO:0120036	plasma membrane bounded cell projection organization	0.021839	0.049185	1/1 100.0%	71/3251 2.1%	LOC124164068	0.37201	0.734747	Redundant
	GO:0031175	neuron projection development	0.0083051	0.024322	1/1 100.0%	27/3251 0.8%	LOC124164068	0.160854	0.314858	Redundant
	GO:0016203	muscle attachment	0.0006152	0.0084077	1/1 100.0%	2/3251 0.0%	LOC124164068	0.0013471	0.557482	Redundant
	GO:0051130	positive regulation of cellular component organization	0.0098431	0.026905	1/1 100.0%	32/3251 0.9%	LOC124164068	0.175862	0.654401	Redundant
Cellular component	GO:0044297	cell body	0.0041771	0.037542	1/3 33.3%	5/3587 0.1%	LOC124164068
	GO:0043025	neuronal cell body	0.0041771	0.037542	1/3 33.3%	5/3587 0.1%	LOC124164068
	GO:0005576	extracellular region	0.0070291	0.037542	2/3 66.6%	177/3587 4.9%	LOC124159874 LOC124164068
	GO:0036477	somatodendritic compartment	0.0083426	0.037542	1/3 33.3%	10/3587 0.2%	LOC124164068
	GO:0030424	axon	0.010836	0.03901	1/3 33.3%	13/3587 0.3%	LOC124164068
Molecular function	GO:0042302	structural constituent of cuticle	3.2382e-06	5.505e-05	4/7 57.1%	72/4002 1.7%	LOC124155067 LOC124155065 LOC124165012 LOC124155063
	GO:0005198	structural molecule activity	0.00034675	0.0029473	4/7 57.1%	234/4002 5.8%	LOC124155067 LOC124155065 LOC124165012 LOC124155063
