# Supplementary material for: Comparative Transcriptomic Reveals Greater Similarities in Response to Temperature Than to Invasive Alien Predator in the Damselfly Ischnura elegans Across Different Geographic Scales
Source: Evol Appl. 2024 Sep 6;17(9):e70002. doi: 10.1111/eva.70002 (PMC11377989; doi:10.1111/eva.70002)
Supplement: Supplementary file 6 — Table S7. Results of the Fischer’s Exact test for the significance of each overlap across ponds and for each treatment at the gene level. [file EVA-17-e70002-s003.xlsx]

## Sheet: Sheet1
Table S7. Results of the Fischer's Exact test for the significance of each overlap across ponds and for each treatment. Each table shows the pond compared (intersections), observed overlap, expected overlap, fold enrichment (FE; observed overlap/expected overlap), p-value and the list of overlapping genes. Significance is indicated in bold.
Temperature
Intersections	Degree	Observed.Overlap	Expected.Overlap	FE	P.value	Genes
Vallkarra ꓵ Torups	2	146	14.8764	9.81421	4.80213e-112	LOC124154388, LOC124155955, LOC124156346, LOC124156585, LOC124160512, LOC124160973, LOC124162259, LOC124163034, LOC124163566, LOC124163783, LOC124164017, LOC124164081, LOC124164147, LOC124165072, LOC124165659, LOC124165748, LOC124166356, LOC124166847, LOC124166905, LOC124169205, LOC124170359, LOC124172671, LOC124153215, LOC124153286, LOC124153665, LOC124153855, LOC124154202, LOC124154219, LOC1241…
Niepolomice ꓵ Torups	2	48	4.64887	10.3251	6.1234e-37	LOC124154388, LOC124154536, LOC124157304, LOC124160512, LOC124163034, LOC124164017, LOC124164081, LOC124164335, LOC124165748, LOC124166356, LOC124170234, LOC124172407, LOC124174064, LOC124153167, LOC124153286, LOC124153665, LOC124154428, LOC124154456, LOC124154658, LOC124154692, LOC124154693, LOC124156474, LOC124156565, LOC124156868, LOC124156993, LOC124157404, LOC124159479, LOC124160692, LOC1241…
Niepolomice ꓵ Vallkarra	2	45	3.81021	11.8104	4.55158e-37	LOC124153675, LOC124154115, LOC124154388, LOC124160512, LOC124161938, LOC124163034, LOC124164017, LOC124164081, LOC124165748, LOC124166356, LOC124168226, LOC124169285, LOC124169378, LOC124170233, LOC124153286, LOC124153665, LOC124154134, LOC124154428, LOC124154456, LOC124154692, LOC124154693, LOC124155002, LOC124156474, LOC124156868, LOC124157404, LOC124160692, LOC124161160, LOC124161357, LOC1241…
Zagorze ꓵ Torups	2	68	17.9891	3.78007	4.09649e-22	LOC124154287, LOC124154388, LOC124154539, LOC124160512, LOC124161558, LOC124162049, LOC124163034, LOC124163881, LOC124164081, LOC124164147, LOC124164335, LOC124165071, LOC124165072, LOC124165748, LOC124166847, LOC124167193, LOC124167281, LOC124167529, LOC124167891, LOC124169205, LOC124172666, LOC124174064, LOC124174207, LOC124153667, LOC124153670, LOC124154428, LOC124154438, LOC124154456, LOC1241…
Zagorze ꓵ Vallkarra	2	56	14.7439	3.79819	2.175e-18	LOC124153675, LOC124154103, LOC124154388, LOC124155856, LOC124158969, LOC124160512, LOC124161938, LOC124163034, LOC124163835, LOC124164081, LOC124164147, LOC124165072, LOC124165073, LOC124165365, LOC124165748, LOC124166847, LOC124169203, LOC124169205, LOC124169208, LOC124169262, LOC124169404, LOC124169483, LOC124154290, LOC124154428, LOC124154456, LOC124155426, LOC124155444, LOC124156371, LOC1241…
Zagorze ꓵ Niepolomice	2	35	4.60745	7.59638	6.98292e-22	LOC124153675, LOC124154388, LOC124155166, LOC124160347, LOC124160512, LOC124161938, LOC124163034, LOC124164081, LOC124164335, LOC124165748, LOC124167759, LOC124168249, LOC124168814, LOC124168931, LOC124169644, LOC124169646, LOC124174064, LOC124154356, LOC124154406, LOC124154428, LOC124154456, LOC124155460, LOC124156868, LOC124156993, LOC124157404, LOC124159479, LOC124159850, LOC124160692, LOC1241…
Niepolomice ꓵ Vallkarra ꓵ Torups	3	33	0.154028	214.247	7.4878e-68	LOC124154388, LOC124160512, LOC124163034, LOC124164017, LOC124164081, LOC124165748, LOC124166356, LOC124153286, LOC124153665, LOC124154428, LOC124154456, LOC124154692, LOC124154693, LOC124156474, LOC124156868, LOC124157404, LOC124160692, LOC124161357, LOC124162240, LOC124164094, LOC124167124, LOC124168283, LOC124169261, LOC124169361, LOC124169605, LOC124169717, LOC124173966, LOC124174079, LOC1241…
Zagorze ꓵ Vallkarra ꓵ Torups	3	34	0.59602	57.0451	8.60471e-49	LOC124154388, LOC124160512, LOC124163034, LOC124164081, LOC124164147, LOC124165072, LOC124165748, LOC124166847, LOC124169205, LOC124154428, LOC124154456, LOC124155426, LOC124155444, LOC124156371, LOC124156868, LOC124157270, LOC124157404, LOC124158161, LOC124159180, LOC124160219, LOC124160519, LOC124160692, LOC124160800, LOC124160947, LOC124161357, LOC124162146, LOC124162715, LOC124164362, LOC1241…
Zagorze ꓵ Niepolomice ꓵ Torups	3	21	0.186256	112.748	4.60744e-37	LOC124154388, LOC124160512, LOC124163034, LOC124164081, LOC124164335, LOC124165748, LOC124174064, LOC124154428, LOC124154456, LOC124156868, LOC124156993, LOC124157404, LOC124159479, LOC124160692, LOC124161357, LOC124167091, LOC124167124, LOC124168034, LOC124169605, LOC124170882, LOC124174099
Zagorze ꓵ Niepolomice ꓵ Vallkarra	3	16	0.152655	104.811	6.93837e-28	LOC124153675, LOC124154388, LOC124160512, LOC124161938, LOC124163034, LOC124164081, LOC124165748, LOC124154428, LOC124154456, LOC124156868, LOC124157404, LOC124160692, LOC124161357, LOC124167124, LOC124169605, LOC124174099
Zagorze ꓵ Niepolomice ꓵ Vallkarra ꓵ Torups	4	14	0.00617109	2268.64	3.07623e-43	LOC124154388, LOC124160512, LOC124163034, LOC124164081, LOC124165748, LOC124154428, LOC124154456, LOC124156868, LOC124157404, LOC124160692, LOC124161357, LOC124167124, LOC124169605, LOC124174099
Predator
Intersections	Degree	Observed.Overlap	Expected.Overlap	FE	P.value	Genes
Vallkarra ꓵ Torups	2	51	6.21995	8.19942	8.43635e-33	LOC124158136, LOC124158237, LOC124162065, LOC124166887, LOC124153164, LOC124153207, LOC124153266, LOC124153389, LOC124153665, LOC124153855, LOC124154220, LOC124154275, LOC124154694, LOC124154712, LOC124155064, LOC124155070, LOC124155387, LOC124155444, LOC124155519, LOC124156859, LOC124157283, LOC124157799, LOC124158161, LOC124158559, LOC124159082, LOC124159713, LOC124160302, LOC124160505, LOC1241…
Niepolomice ꓵ Torups	2	20	5.85586	3.41538	1.60088e-06	LOC124154132, LOC124154359, LOC124159599, LOC124166887, LOC124153215, LOC124153667, LOC124154202, LOC124156371, LOC124158127, LOC124158161, LOC124159698, LOC124160281, LOC124162200, LOC124162846, LOC124162972, LOC124163308, LOC124166645, LOC124167091, LOC124168175, LOC124174099
Niepolomice ꓵ Vallkarra	2	23	3.56217	6.45674	9.13256e-13	LOC124153502, LOC124153675, LOC124154115, LOC124154984, LOC124155419, LOC124156185, LOC124156292, LOC124157460, LOC124157468, LOC124159485, LOC124159540, LOC124161938, LOC124162691, LOC124163963, LOC124164026, LOC124166163, LOC124166887, LOC124169644, LOC124172292, LOC124172595, LOC124158161, LOC124158508, LOC124162846
Zagorze ꓵ Torups	2	2	0.576483	3.46931	0.111921	LOC124154359, LOC124166887
Zagorze ꓵ Vallkarra	2	5	0.35068	14.258	1.92128e-05	LOC124162691, LOC124163962, LOC124163963, LOC124166887, LOC124172818
Zagorze ꓵ Niepolomice	2	6	0.330152	18.1734	5.72471e-07	LOC124154359, LOC124162691, LOC124163963, LOC124166887, LOC124174165, LOC124156409
Niepolomice ꓵ Vallkarra ꓵ Torups	3	3	0.108081	27.7571	0.000187282	LOC124166887, LOC124158161, LOC124162846
Zagorze ꓵ Vallkarra ꓵ Torups	3	1	0.0106401	93.9845	0.010587	LOC124166887
Zagorze ꓵ Niepolomice ꓵ Torups	3	2	0.0100172	199.656	4.68769e-05	LOC124154359, LOC124166887
Zagorze ꓵ Niepolomice ꓵ Vallkarra	3	3	0.00609356	492.323	3.0912e-08	LOC124162691, LOC124163963, LOC124166887
Zagorze ꓵ Niepolomice ꓵ Vallkarra ꓵ Torups	4	1	0.000184886	5408.73	0.00018487	LOC124166887
Interaction temperature × predator
Intersections	Degree	Observed.Overlap	Expected.Overlap	FE	P.value	Genes
Vallkarra ꓵ Torups	2	43	4.06473	10.5788	1.21278e-32	LOC124153782, LOC124155015, LOC124155063, LOC124155065, LOC124155066, LOC124155067, LOC124155096, LOC124155796, LOC124158155, LOC124160208, LOC124160277, LOC124161504, LOC124162456, LOC124163453, LOC124165012, LOC124165013, LOC124165014, LOC124165015, LOC124165016, LOC124165288, LOC124165427, LOC124165431, LOC124165479, LOC124165512, LOC124165513, LOC124165563, LOC124165721, LOC124165937, LOC1241…
Niepolomice ꓵ Torups	2	0	0.939047	0	1
Niepolomice ꓵ Vallkarra	2	6	1.90961	3.14201	0.0119219	LOCLOC124165808, LOCLOC124168872, LOC124153166, LOC124160300, LOC124160312, LOC124167719
Zagorze ꓵ Torups	2	5	1.28784	3.88248	0.00934664	LOC124169622, LOC124174010, LOC124174014, LOC124159874, LOC124161576
Zagorze ꓵ Vallkarra	2	7	2.61889	2.67289	0.0158297	LOC124165009, LOC124166780, LOC124169622, LOC124156446, LOC124167377, LOC124164068, LOC124169976
Zagorze ꓵ Niepolomice	2	4	0.605024	6.61131	0.00310788	LOC124154513, LOC124164989, LOC124164990, LOC124164991
Niepolomice ꓵ Vallkarra ꓵ Torups	3	0	0.0256173	0	1
Zagorze ꓵ Vallkarra ꓵ Torups	3	1	0.0351323	28.4638	0.0345343	LOC124169622
Zagorze ꓵ Niepolomice ꓵ Torups	3	0	0.00811637	0	1
Zagorze ꓵ Niepolomice ꓵ Vallkarra	3	0	0.0165051	0	1
Zagorze ꓵ Niepolomice ꓵ Vallkarra ꓵ Torups	4	0	0.000221415	0	1
