# Supplementary material for: Comparative Transcriptomic Reveals Greater Similarities in Response to Temperature Than to Invasive Alien Predator in the Damselfly Ischnura elegans Across Different Geographic Scales
Source: Evol Appl. 2024 Sep 6;17(9):e70002. doi: 10.1111/eva.70002 (PMC11377989; doi:10.1111/eva.70002)
Supplement: Supplementary file 7 — Table S8. Results of the Fischer’s Exact test for the significance of each overlap across ponds and for each treatment at the GO term level. [file EVA-17-e70002-s006.xlsx]

## Sheet: Sheet1
Table S8. Results of the Fischer's Exact test for the significance of each overlap across ponds and for each treatment. Each table shows the pond compared (interscetions), observed overlap, expected overlap, fold enrichment (FE; observed overlap/expected overlap), p-value and the list of overlapping GO terms. Significance is indicated in bold.
Temperature
Intersections	Degree	Observed.Overlap	Expected.Overlap	FE	P.value	Genes
Vallkarra & Torups	2	74	6.3279	11.6943	4.94242e-70	anatomical_structure_morphogenesis, animal_organ_development, ATP_binding, biosynthetic_process, calcium_ion_binding, carbohydrate_binding, carbohydrate_metabolic_process, cation:chloride_symporter_activity, cell_differentiation, cell_periphery, cellular_component_organization, cellular_component_organization_or_biogenesis, cellular_developmental_process, chitin_binding, cilium_assembly, copper_i…
Niepolomice & Torups	2	33	2.1254	15.5265	5.11007e-36	anatomical_structure_morphogenesis, ATP_binding, carbohydrate_binding, carbohydrate_metabolic_process, cell_differentiation, cellular_component_organization, cellular_component_organization_or_biogenesis, chitin_binding, cytoplasm, egg_chorion, extracellular_region, heme_binding, hydrolase_activity,_hydrolyzing_O-glycosyl_compounds, integral_component_of_membrane, iron_ion_binding, lipid_metaboli…
Niepolomice & Vallkarra	2	38	1.84389	20.6086	8.39977e-49	actin_binding, anatomical_structure_morphogenesis, ATP_binding, carbohydrate_binding, carbohydrate_metabolic_process, cell_differentiation, cellular_component_organization, cellular_component_organization_or_biogenesis, chitin_binding, cytoplasm, egg_chorion, extracellular_region, heme_binding, hydrolase_activity,_hydrolyzing_O-glycosyl_compounds, integral_component_of_membrane, iron_ion_binding,…
Zagorze & Torups	2	71	8.79143	8.07605	4.42153e-52	anatomical_structure_morphogenesis, animal_organ_development, ATP_binding, calcium_ion_binding, carbohydrate_binding, carbohydrate_metabolic_process, carbohydrate_transport, cell_differentiation, cell_periphery, cellular_component_organization, cellular_component_organization_or_biogenesis, chitin_binding, cilium_assembly, cytoplasm, DNA_binding, egg_chorion, endocytosis, endoplasmic_reticulum_me…
Zagorze & Vallkarra	2	70	7.627	9.17792	2.36407e-56	ABC-type_transporter_activity, acid_phosphatase_activity, actin_binding, anatomical_structure_morphogenesis, animal_organ_development, ATP_binding, calcium_ion_binding, carbohydrate_binding, carbohydrate_metabolic_process, carbon-carbon_lyase_activity, carboxy-lyase_activity, carboxylic_acid_metabolic_process, cell_differentiation, cell_periphery, cellular_component_organization, cellular_compone…
Zagorze & Niepolomice	2	36	2.56174	14.0529	1.27001e-38	actin_binding, anatomical_structure_morphogenesis, ATP_binding, carbohydrate_binding, carbohydrate_metabolic_process, cell_differentiation, cellular_component_organization, cellular_component_organization_or_biogenesis, chitin_binding, cytoplasm, egg_chorion, extracellular_region, heme_binding, hydrolase_activity,_hydrolyzing_O-glycosyl_compounds, integral_component_of_membrane, iron_ion_binding,…
Niepolomice & Vallkarra & Torups	3	32	0.0890683	359.275	8.40378e-80	anatomical_structure_morphogenesis, ATP_binding, carbohydrate_binding, carbohydrate_metabolic_process, cell_differentiation, cellular_component_organization, cellular_component_organization_or_biogenesis, chitin_binding, cytoplasm, egg_chorion, extracellular_region, heme_binding, hydrolase_activity,_hydrolyzing_O-glycosyl_compounds, integral_component_of_membrane, iron_ion_binding, lipid_metaboli…
Zagorze & Vallkarra & Torups	3	54	0.368419	146.572	3.07506e-109	anatomical_structure_morphogenesis, animal_organ_development, ATP_binding, calcium_ion_binding, carbohydrate_binding, carbohydrate_metabolic_process, cell_differentiation, cell_periphery, cellular_component_organization, cellular_component_organization_or_biogenesis, chitin_binding, cilium_assembly, cytoplasm, DNA_binding, egg_chorion, endocytosis, extracellular_matrix, extracellular_region, extr…
Zagorze & Niepolomice & Torups	3	31	0.123744	250.518	1.38222e-71	anatomical_structure_morphogenesis, ATP_binding, carbohydrate_binding, carbohydrate_metabolic_process, cell_differentiation, cellular_component_organization, cellular_component_organization_or_biogenesis, chitin_binding, cytoplasm, egg_chorion, extracellular_region, heme_binding, hydrolase_activity,_hydrolyzing_O-glycosyl_compounds, integral_component_of_membrane, iron_ion_binding, lipid_metaboli…
Zagorze & Niepolomice & Vallkarra	3	36	0.107354	335.34	2.78414e-90	actin_binding, anatomical_structure_morphogenesis, ATP_binding, carbohydrate_binding, carbohydrate_metabolic_process, cell_differentiation, cellular_component_organization, cellular_component_organization_or_biogenesis, chitin_binding, cytoplasm, egg_chorion, extracellular_region, heme_binding, hydrolase_activity,_hydrolyzing_O-glycosyl_compounds, integral_component_of_membrane, iron_ion_binding,…
Zagorze & Niepolomice & Vallkarra & Torups	4	31	0.00518568	5978.01	6.74089e-116	anatomical_structure_morphogenesis, ATP_binding, carbohydrate_binding, carbohydrate_metabolic_process, cell_differentiation, cellular_component_organization, cellular_component_organization_or_biogenesis, chitin_binding, cytoplasm, egg_chorion, extracellular_region, heme_binding, hydrolase_activity,_hydrolyzing_O-glycosyl_compounds, integral_component_of_membrane, iron_ion_binding, lipid_metaboli…
Predator
Intersections	Degree	Observed.Overlap	Expected.Overlap	FE	P.value	Genes
Vallkarra & Torups	2	31	1.48688	20.849	9.48416e-37	calcium_ion_binding, carbohydrate_metabolic_process, cation:chloride_symporter_activity, chitin_binding, cytoplasm, DNA_binding, extracellular_region, heme_binding, hydrolase_activity,_hydrolyzing_O-glycosyl_compounds, integral_component_of_membrane, lipid_metabolic_process, membrane, neuropeptide_signaling_pathway, nucleic_acid_binding, nucleus, oxidoreductase_activity, phospholipid_metabolic_pr…
Niepolomice & Torups	2	37	2.30998	16.0174	1.03817e-38	anatomical_structure_morphogenesis, animal_organ_development, ATP_binding, calcium_ion_binding, carbohydrate_binding, carbohydrate_metabolic_process, cell_differentiation, cellular_component_organization, cellular_component_organization_or_biogenesis, chitin_binding, cytoplasm, endoplasmic_reticulum_membrane, extracellular_region, heme_binding, hydrolase_activity,_hydrolyzing_O-glycosyl_compounds…
Niepolomice & Vallkarra	2	27	1.55854	17.3239	5.22238e-29	calcium_ion_binding, carbohydrate_metabolic_process, chitin_binding, cytoplasm, extracellular_region, heme_binding, hydrolase_activity,_hydrolyzing_O-glycosyl_compounds, integral_component_of_membrane, iron_ion_binding, lipid_metabolic_process, lipid_transporter_activity, membrane, metallopeptidase_activity, monooxygenase_activity, neuropeptide_signaling_pathway, oxidoreductase_activity, oxidored…
Zagorze & Torups	2	2	0.106206	18.8313	0.00403714	integral_component_of_membrane, oxidoreductase_activity
Zagorze & Vallkarra	2	2	0.0716571	27.9107	0.00184842	integral_component_of_membrane, oxidoreductase_activity
Zagorze & Niepolomice	2	2	0.111324	17.9655	0.00443044	integral_component_of_membrane, oxidoreductase_activity
Niepolomice & Vallkarra & Torups	3	19	0.0413816	459.141	1.91086e-47	calcium_ion_binding, carbohydrate_metabolic_process, chitin_binding, cytoplasm, extracellular_region, heme_binding, hydrolase_activity,_hydrolyzing_O-glycosyl_compounds, integral_component_of_membrane, lipid_metabolic_process, membrane, neuropeptide_signaling_pathway, oxidoreductase_activity, pigment_binding, plasma_membrane, structural_constituent_of_cuticle, symporter_activity, transferase_acti…
Zagorze & Vallkarra & Torups	3	2	0.0019026	1051.19	1.31721e-06	integral_component_of_membrane, oxidoreductase_activity
Zagorze & Niepolomice & Torups	3	2	0.00295583	676.629	3.19871e-06	integral_component_of_membrane, oxidoreductase_activity
Zagorze & Niepolomice & Vallkarra	3	2	0.00199429	1002.86	1.448e-06	integral_component_of_membrane, oxidoreductase_activity
Zagorze & Niepolomice & Vallkarra & Torups	4	2	5.29515e-05	37770.4	1.00946e-09	integral_component_of_membrane, oxidoreductase_activity
Interaction temperature × predator
Intersections	Degree	Observed.Overlap	Expected.Overlap	FE	P.value	Genes
Vallkarra & Torups	2	17	0.736084	23.0952	1.52469e-20	chitin_binding, extracellular_region, integral_component_of_membrane, kinase_activity, lipid_metabolic_process, metal_ion_binding, motile_cilium, nucleus, pigment_binding, plasma_membrane, serine-type_endopeptidase_activity, structural_constituent_of_cuticle, symporter_activity, transferase_activity,_transferring_acyl_groups, transmembrane_transporter_activity, triglyceride_lipase_activity, zinc_…
Niepolomice & Torups	2	6	0.137236	43.7203	1.1166e-09	integral_component_of_membrane, kinase_activity, nucleus, plasma_membrane, serine-type_endopeptidase_activity, structural_constituent_of_cuticle
Niepolomice & Vallkarra	2	7	0.207614	33.7165	1.84644e-10	extracellular_space, integral_component_of_membrane, kinase_activity, nucleus, plasma_membrane, serine-type_endopeptidase_activity, structural_constituent_of_cuticle
Zagorze & Torups	2	8	0.336852	23.7493	5.14692e-10	chitin_binding, extracellular_region, integral_component_of_membrane, kinase_activity, metal_ion_binding, plasma_membrane, serine-type_endopeptidase_activity, structural_constituent_of_cuticle
Zagorze & Vallkarra	2	18	0.509597	35.322	2.24256e-26	axon, axon_development, central_nervous_system_development, chitin_binding, cytoplasm, extracellular_region, extracellular_space, integral_component_of_membrane, kinase_activity, metal_ion_binding, muscle_attachment, neuron_projection_fasciculation, neuronal_cell_body, peripheral_nervous_system_development, plasma_membrane, positive_regulation_of_neuron_projection_development, serine-type_endopep…
Zagorze & Niepolomice	2	6	0.0950096	63.1515	1.03005e-10	extracellular_space, integral_component_of_membrane, kinase_activity, plasma_membrane, serine-type_endopeptidase_activity, structural_constituent_of_cuticle
Niepolomice & Vallkarra & Torups	3	6	0.00259019	2316.43	4.07952e-20	integral_component_of_membrane, kinase_activity, nucleus, plasma_membrane, serine-type_endopeptidase_activity, structural_constituent_of_cuticle
Zagorze & Vallkarra & Torups	3	8	0.00635774	1258.31	6.01283e-24	chitin_binding, extracellular_region, integral_component_of_membrane, kinase_activity, metal_ion_binding, plasma_membrane, serine-type_endopeptidase_activity, structural_constituent_of_cuticle
Zagorze & Niepolomice & Torups	3	5	0.00118534	4218.2	3.49142e-18	integral_component_of_membrane, kinase_activity, plasma_membrane, serine-type_endopeptidase_activity, structural_constituent_of_cuticle
Zagorze & Niepolomice & Vallkarra	3	6	0.00179321	3345.96	3.70229e-21	extracellular_space, integral_component_of_membrane, kinase_activity, plasma_membrane, serine-type_endopeptidase_activity, structural_constituent_of_cuticle
Zagorze & Niepolomice & Vallkarra & Torups	4	5	2.23721e-05	223493	7.05207e-27	integral_component_of_membrane, kinase_activity, plasma_membrane, serine-type_endopeptidase_activity, structural_constituent_of_cuticle
